# Supplementary material for: Coxsackievirus Group B3 Has Oncolytic Activity against Colon Cancer through Gasdermin E-Mediated Pyroptosis
Source: Cancers (Basel). 2022 Dec 15;14(24):6206. doi: 10.3390/cancers14246206 (PMC9776948; doi:10.3390/cancers14246206)
Supplement: Supplementary file 1 [file cancers-14-06206-s001.zip]

Archive with 8 entries (8 files):
- Figure S1.jpg
- __MACOSX/._Figure S1.jpg
- Figure S2.jpg
- __MACOSX/._Figure S2.jpg
- Figure S3.jpg
- __MACOSX/._Figure S3.jpg
- Figure S4.jpg
- __MACOSX/._Figure S4.jpg
